# Supplementary material for: Optimizing a reliable ex vivo human blood model to analyze expression of Staphylococcus epidermidis genes
Source: PeerJ. 2020 Jun 15;8:e9295. doi: 10.7717/peerj.9295 (PMC7301895; doi:10.7717/peerj.9295)
Supplement: Supplemental Information 4 [file peerj-08-9295-s006.xlsx]

## Sheet: SERP_RS11970
	Staphylococcus epidermidis PT12003
	Nº assays:	3
	Nº donors:	3
						Normalized expression to 16S rRNA
	Donor	Gender	Age range	Assay	Technical replicates	1 mL	0.6 mL	0.5 mL	0.2 mL
	B	Male	25-30	1	1	2.17e-05	1.01e-05	2.47e-05	9.76e-06
					2	2.15e-05	1.01e-05	2.98e-05	1.1e-06
	H	Female	25-30	2	1	1.31e-05	1.86e-05	2.71e-05	3.45e-05
					2	0.00128	2.11e-05	2.75e-05	4.01e-05
	C	Male	25-30	3	1	1.16e-05	3.04e-05	2.22e-05	1.11e-05
					2	1.16e-05	1.44e-05	3.58e-05	6.33e-05

## Sheet: SERP_RS10985
	Staphylococcus epidermidis PT12003
	Nº assays:	3
	Nº donors:	3
						Normalized expression to 16S rRNA
	Donor	Gender	Age range	Assay	Technical replicates	1 mL	0.6 mL	0.5 mL	0.2 mL
	B	Male	25-30	1	1	0.000122	0.000459	0.000344	0.000118
					2	0.000122	0.000425	0.000393	9.45e-05
	H	Female	25-30	2	1	0.000335	5.26e-05	0.000367	0.000418
					2	0.000335	0.00047	0.000329	0.000483
	C	Male	25-30	3	1	1.52e-05	0.00011	0.000303	0.000109
					2	0.000226	0.000117	0.000273	8.87e-05

## Sheet: sepA
	Staphylococcus epidermidis PT12003
	Nº assays:	3
	Nº donors:	3
						Normalized expression to 16S rRNA
	Donor	Gender	Age range	Assay	Technical replicates	1 mL	0.6 mL	0.5 mL	0.2 mL
	B	Male	25-30	1	1	2.02e-06	1.6e-05	1.41e-05	5.38e-06
					2	8.95e-06	2.25e-05	1.54e-05	7.29e-06
	H	Female	25-30	2	1	1.75e-06	6.31e-06	8.18e-06	1.05e-05
					2	6.76e-06	7.82e-06	7.22e-06	1.12e-05
	C	Male	25-30	3	1	1.16e-05	5.49e-06	1.14e-05	3.32e-06
					2	8.01e-06	6.48e-06	1.14e-05	2.72e-06
